# Supplementary material for: Long-Term Clinical Implications of Atrial Fibrillation on Mortality in Patients Hospitalized with COVID-19: A Nationwide Cohort Study
Source: J Clin Med. 2023 Oct 13;12(20):6504. doi: 10.3390/jcm12206504 (PMC10607130; doi:10.3390/jcm12206504)
Supplement: Supplementary file 1 [file jcm-12-06504-s001.zip]

Archive with 3 entries (3 files):
- Supplementary_Tables S1-S6.pdf
- Suppl_FigureS1_AF_COVID.tif
- Suppl_FigureS2_AF_COVID.tif
